# Supplementary material for: Functional and regulatory diversity of homeobox-leucine zipper transcription factors BnaHB6 under dehydration and salt stress in Brassica napus L
Source: Plant Mol Biol. 2024 May 15;114(3):59. doi: 10.1007/s11103-024-01465-6 (PMC11096223; doi:10.1007/s11103-024-01465-6)
Supplement: Supplementary file 2 — Supplementary file2 (XLSX 16 KB) [file 11103_2024_1465_MOESM2_ESM.xlsx]

## Sheet: Arkusz1
The Supplementary Table S2: Primers used in this study.
Gene	Primer ID	Sequence of forward primer (5’ -3’)	Primer ID	Sequence of reverse primer (5’ -3’)	Purpose
BnaA04HB6	gA04HB6F	ATGATGAAGAGATTAAGAAG	gA04HB6	CCTCATTATTCCAATTTCGCCCTC	gene isolation
BnaC04HB6	gHB6C04F	GTCTCTTCCATCAAAGCTTGC	gHB6C04R	ATTCCCATTGTGCCCTCTCC	gene isolation
BnaA09HB6	gHB6A09F	ACTAAAAGGTTTTTGAGAAGACCC	gHB6A09R	TTCTCCGGCGAATCCACAG	gene isolation
BnaC08HB6	gC08HB6F	ATGATGAAGAGATTAAGCAGTTCAG	gHB6C08R	CCCTCCGCTTTTTCAATCCT	gene isolation
BnaA02HB5	gA02HB5F	CGGAGATGATTGTATCTTCCAGC	gA02HB5R	TCCTCTCTCTCTTCAACCTTAACC	gene isolation
BnaC02HB5	gC02HB5F	AGATCCTCGTCGTTCGTTACT	gC02HB5R	CGTCCCTCATTGTTCATAGTTTCAT	gene isolation
BnaA06HB5	gA06HB5F	TCTTCGAGCTATACTTACTACACG	gA06HB5R	TATCCCCACCATTGTGTGTTTTG	gene isolation
BnaC0XHB5	gC0XHB5F	ATTTGCCCTTTCTGCGCCTTACTAAC	gC0XHB5R	TATCCCCACCATTGTGTGTTTTG	gene isolation
BnaA01HB16	gA01/C01HB16F	CATGATGAAAAGACTAAGCAGCTCAG	gA01HB16R	CAGTACATGGATCGTTCTTCCTCC	gene isolation
BnaC01HB16	gA01/C01HB16F	CATGATGAAAAGACTAAGCAGCTCAG	gC01HB16R	GATAACAGAGCCAACAGTACATCGATC	gene isolation
BnaA08HB16	gA08HB16F	CATGAAGAGACTTAGGGTGTC	gA08/C03HB16R	GCCCTCCTATTAACGATTCTCA	gene isolation
BnaC03HB16	gC03HB16F	ATGAAGAGACTTAGCAGCTCAG	gA08/C03HB16R	GCCCTCCTATTAACGATTCTCA	gene isolation
BnaA04HB6	pA04HB6aF	CCTTTCCACGTAAAGCTTAAGCCG	pA04HB6aR	CATCAGACAACACTTAATGAAAGG	promoter isolation
BnaC04HB6	pC04HB6aF	TTCCAGGCGGACACTATCCT	pC04HB6aR	CATCAGACAACACTTAATGAAAGG	promoter isolation
BnaA09HB6	pA09HB6bF	ACGCACACAAATTCCGATGTCT	pA09HB6bR	CATCAAACAGCACTACAA	promoter isolation
BnaC08HB6	pC08HB6bF	CTATATAACGTCTATACGCCA	pC08HB6bR	CATCAAACAACACTACAAAAGGGT	promoter isolation
BnaA04HB6/BnaC04HB6	cdsA04C04HB6F	ATGATGAAGAGATTAAGAAG	cdsA04C04HB6R	AGTCCAGTGATCAACGGC	cDNA isolation (without codon STOP)
BnaA09HB6/BnaC08HB6	cdsA09C08HB6F	ATGATGAAGAGATTAAGCAGTTCAG	cdsA09C08HB6R	GTTCCACTGATCAACGGTGGAAT	cDNA isolation (without codon STOP)
BnaA02HB5	cdsA02HB5F	CGGAGATGATTGTATCTTCCAGC	cdsA02HB5R	TCCTCTCTCTCTTCAACCTTAACC	cDNA isolation
BnaC02HB5	gC02HB5F	AGATCCTCGTCGTTCGTTACT	gC02HB5R	CGTCCCTCATTGTTCATAGTTTCAT	cDNA isolation
BnaA06HB5	gA06HB5F	TCTTCGAGCTATACTTACTACACG	gA06HB5R	TATCCCCACCATTGTGTGTTTTG	cDNA isolation
BnaC0XHB5	gC0XHB5F	ATTTGCCCTTTCTGCGCCTTACTAAC	gC0XHB5R	TATCCCCACCATTGTGTGTTTTG	cDNA isolation
BnaA01HB16	gA01/C01HB16F	CATGATGAAAAGACTAAGCAGCTCAG	gA01HB16R	CAGTACATGGATCGTTCTTCCTCC	cDNA isolation
BnaC01HB16	gA01/C01HB16F	CATGATGAAAAGACTAAGCAGCTCAG	gC01HB16R	GATAACAGAGCCAACAGTACATCGATC	cDNA isolation
BnaA08HB16	gA08HB16F	CATGAAGAGACTTAGGGTGTC	gA08/C03HB16R	GCCCTCCTATTAACGATTCTCA	cDNA isolation
BnaC03HB16	gC03HB16F	ATGAAGAGACTTAGCAGCTCAG	gA08/C03HB16R	GCCCTCCTATTAACGATTCTCA	cDNA isolation
BnaA04HB6/BnaC04HB6	pGBKA04C04HB6F	ATGGAGGCCGAATTCATGATGAAGAGATTAAGAAGTTCA	pGBKA04C04HB6R	CAGGTCGACGGATCCTCAAGTCCAGTGATCAACGGCGGA	transactivation activity
BnaA09HB6/BnaC08HB6	pGBKA09C08HB6F	ATGGAGGCCGAATTCATGATGAAGAGATTAAGCAGTTCA	pGBKA09C08HB6R	CAGGTCGACGGATCCTCAGTTCCACTGATCAACGGTGGA	transactivation activity
BnaA04HB6	qBnaA04HB6F3	CGTGACGATGGAGAGTGATTT	qBnaA04HB6R3	GACGGCGGTTCTGTGATATT	for RT-qPCR analysis
BnaC04HB6	qBnaC04HB6F	CACACATCTTCTACAGATGAGCA	qBnaC04HB6R	CTCCAGGGCTTTGACTTGGT	for RT-qPCR analysis
BnaA09HB6	qBnaA09HB6F	TCCTTCAAGAGATCGGTAAACT	qBnaA09HB6R	CACTCCATCGTCACCGC	for RT-qPCR analysis
BnaC08HB6	qBnaC08HB6F2	CAAGAAGATGCGGGAGAGAAT	qBnaC08HB6R2	CGTCTCTTCTTCTCGGCTAAAC	for RT-qPCR analysis
BnaA01HB16	qBnaA01HB16F2	TGGCTACGAAGAAGACGGT	qBnaA01HB16R2	GGCTTTGACTTGGTCAACAC	for RT-qPCR analysis
BnaC01HB16	qBnaC01HB16F1	CCTGTCGGAAAAGAAGAGGAGG	qBnaC01HB16R1	CCAAGCTCCTGTGCTAGTTTGG	for RT-qPCR analysis
BnaA08HB16	qBnaA08HB16F	GAATCCACGAGGGTACGGGCAT	qBnaA08HB16R	TGACTTGGTCAACACGTAACCT	for RT-qPCR analysis
BnaC03HB16	qBnaC03HB16F2	GATGAGCAGAGTTTTCGAGGGT	qBnaC03HB16R4	GCCGGAGTATTCCTCCATCATT	for RT-qPCR analysis
BnaA02HB5	qBnaA02HB5F	CTAAGTCCACGACCAACAGCCA	qBnaA02HB5R	TGCACTACACTCAACCGCCGTT	for RT-qPCR analysis
BnaC02HB5	qBnaC02HB5F	GCACGACCAACAGCCATCG	qBnaC02HB5R	TGCACTACACTCAACCGCCGTT	for RT-qPCR analysis
BnaA06HB5	qA06BnaHB5F1	CTTAGTAAAGGCGGATGAAACG	qA06BnaHB5R2	ATACTCCTCGTTCAGAATAGCG	for RT-qPCR analysis
BnaC0XHB5	qBnaC0XHB5F	GGCATTGGAGCTTGAATACG	BnaC0XHB5R	GACATTTCAACTGCCGTAGC	for RT-qPCR analysis
BnaA10DREB2A	qBnaA10DREB2A_F	GAGAAGACGCGAAATAGTGAAC	qBnaA10DREB2AR	TTTCTCCAGTTTCAGATCGACA	for RT-qPCR analysis
BnaC09DREB2A	qBnaC09DREB2A_F	ACTCTTCGGAGATGTTTGATGT	qBnaC09DREB2AR	GAAGTCACTACCATCTTTTGCC	for RT-qPCR analysis
BnaA05ABF4	qBnaA05ABF4_F	CTGAAGGAATCGTCGAAGAAAC	qBnaA05ABF4R	AAATGGTGTCTGGTTCTTGTTG	for RT-qPCR analysis
BnaC05ABF4	qBnaC05ABF4_F	GAAGGAATCATCGAAGAAACCG	qBnaC05ABF4R	GCACATGTAGCACTATCTCTCT	for RT-qPCR analysis
BnaA03ABF4	qBnaA03ABF4_F	TTACCAGATGAAGCCAACAGAT	qBnaA03ABF4R	CAGCAGTCCATATGCTTTTCAG	for RT-qPCR analysis
BnaC03ABF4	qBnaC03ABF4_F	AAAATAGCTGATCGTGTCGAGA	qBnaC03ABF4R	CAACGGAACAGATAATAAGCGG	for RT-qPCR analysis
TIP41	TIP41F	TGAAGAGCAGATTGATTTGGCT	TIP41R	ACACTCCATTGTCAGCCAGTT	Reference gene for RT-qPCR analysis
PP2A	PP2AF	GTCAACAATCCGCACTACCTACA	PP2AR	CAACCACGACGGGAAGAAAC	Reference gene for RT-qPCR analysis
BnaA10DREB2A	pBnaA10DREB2A_F	CCTGGATCCTTCTCGTCAGT	pBnaA10DREB2A_R	TGAAGCTAAGGAAAGGTGCG	Chip-qPCR of BnaA10DREB coding region, amplify region from -426 to -179 bp upstream of TSS
BnaC09DREB2A	pBnaC09DREB2A_F	GAGAAATGGGACTCGGAAAGC	pBnaC09DREB2A_R	GACGACGTTTACACCTCAGC	Chip-qPCR of BnaA10DREB coding region, amplify region from -402 to -195 bp upstream of TSS
BnaA05ABF4	pBnaA05ABF4_F	TGTGACAAGTGTTCTGTTCAGT	pBnaA05ABF4_R	AGAGAAGCAAAGCAACAAAACT	Chip-qPCR of BnaA05ABF4 coding region, amplify region from -452 to -210 bp upstream of TSS
BnaC05ABF4	pBnaC05ABF4_F	AGATGTGACAAGTGTTCTGTTCA	pBnaC05ABF4_R	AGAGAAGCAAAGCAACAAAACT	Chip-qPCR of BnaC05ABF4 coding region, amplify region from -426 to -179 bp upstream of TSS
BnaA03ABF4	pBnaA03ABF4_F	TGTGAGCATGCAATATGTGTCA	pBnaA03ABF4_R	AGAGAAGCAAAGCAACAAAACT	Chip-qPCR of BnaA03ABF4 coding region, amplify region from -373 to -180 bp upstream of TSS
BnaC03ABF4	pBnaC03ABF4_F	TTCGCCATGTCTTCTCTCCG	pBnaC03ABF4_R	GTCGAAAACCCAGAAGAACAAAA	Chip-qPCR of BnaA03ABF4 coding region, amplify region from -329 to -188 bp upstream of TSS
